# Supplementary material for: Enthalpies of formation of Cd–Pr intermetallic compounds and thermodynamic assessment of the Cd–Pr system
Source: CALPHAD. 2014 Dec;47:56–62. doi: 10.1016/j.calphad.2014.06.005 (PMC4270480; doi:10.1016/j.calphad.2014.06.005)
Supplement: Supplementary file 1 — Supplementary data [file mmc1.zip › mmc1.exp]

PROLOG 1
DATASET 1
COLOR 1
LINETYPE 1
BLOCK X=C1; Y=C2;       GOC=C3,WAMS8;
FONT 1
$ X(CD), AMR bei 823K


.917   -11800  S2'
1	1
.9756	.968506 S2'
.95	.968506 S2'
.9168	.968506 S2'
.9166	.919155 S2'
.89	.919155 S2'
.8571	.919155 S2'
.8511	.718729 S2'
.84	.718729 S2'
.82	.718729 S2'
.817	.718729 S2'
.816	.686975 S2'
.815	.681435 S2'
.814	.663556 S2'
.813	.610993 S2'
.812	.552551 S2'
.811	.491870 S2' 
.81	.431949 S2'
.809	.375044 S2'
.808	.322674 S2' 
.807	.246375 S2'
.805	.246375 S2'
.8036	.246375 S2'
.8034	.229708 S2'
.8026	.205611 S2'
.7998	.214231 S2'
.79	.214231 S2'
.77	.214231 S2'
.7619	.214231 S2'
.761	.203719 S2'
.759	.189708 S2'
.757	.176661 S2'
.755	.164512 S2'
.753	.153198 S2'
.751	.142662 S2'
.75	.142379 S2'
.73	.142379 S2'
.68	.142379 S2'
.6667	.142379 S2'
.664	.132072 S2'
.663	.120504 S2'
.662	.109950 S2'
.661	.100319 S2'
.66	.091533 S2'
.659	.083516 S2'
.658	.008422 S2'
.63	.008422 S2'
.5	.008422 S2'

BLOCKEND
