# Supplementary material for: Enthalpies of formation of Cd–Pr intermetallic compounds and thermodynamic assessment of the Cd–Pr system
Source: CALPHAD. 2014 Dec;47:56–62. doi: 10.1016/j.calphad.2014.06.005 (PMC4270480; doi:10.1016/j.calphad.2014.06.005)
Supplement: Supplementary file 3 — Supplementary data [file mmc3.zip › mmc3.exp]

PROLOG 1
DATASET 1
COLOR 1
LINETYPE 1
BLOCK X=C1; Y=C2;       GOC=C3,WAMS8;
FONT 1
$ X(CD), T in K


.667   1264  S1'
.0     1208  S1'
.5     1276  S1'
.756   1166  S1'
.785   1136  S1'
.789   1129  S1'
.817   1143  S1'
.905   1013  S1'
1      595   S1'
.03    1170  S1'
.06    1143  S1'
.1     1105  S1'
.12    1085  S1'
.15    1057  S1'
.18    1028  S1'
.21    1006  S1'
.33    1159  S1'
.37    1207  S1'
.4     1226  S1'
.46    1269  S1'
.55    1264  S1'
.58    1233  S1'
.63    1255  S1'
.71    1241  S1'
.75    1182  S1'
.78    1140  S1'
.8035  1140  S1'
.81    1140  S1'
.84    1124  S1'
.8571  1109  S1'
.88    1068  S1'
.9167  981   S1'
.93    963   S1'
.98    831   S1'
.96    879   S1'


.03    1004  S9'
.03    1144  S9'

.06    723   S9'
.06    943   S9'
.06    1093  S9'

.09    726   S9'
.09    881   S9'
.09    1069  S9'

.08    1079  S9'

.12    720   S9'
.12    822   S9'
.12    1039  S9'

.15    721   S9'   
.15    769   S9'
.15    1019  S9'

.21    721   S9'

.25    721   S9'
.25    984   S9'

.29    722   S9'
.29    988   S9'

.33    722   S9'
.33    977   S9'

.37    724   S9'
.37    983   S9'

.4     729   S9'
.4     982   S9'

.55    1213  S9'

.58    1212  S9'

.63    1214  S9'

.71    1138  S9'

.75    1137  S9'

.78    1072  S9'
.78    1130  S9'


.8035  1069  S9'
.8035  1128  S9'


.84    1011  S9'

.8571  1014  S9'

.88    1015  S9'
.88    836   S9'

.9167  839   S9'

.93    595   S9'
.93    841   S9'

.98    596   S9'

.96    594   S9'
.96    842   S9'


.035   773   S6'
.034   823   S6'
.031   873   S6'
0.018  673   S6'
0.476  673   S6'
0.473  803   S6'
0.187  803   S6'
0.471  873   S6'
0.2    873   S6'
0.471  973   S6'
0.221  973   S6'
0.654  1073  S6'
0.501  1073  S6'
0.656  973   S6'
0.499  973   S6'
0.654  923   S6'
0.5    923   S6'
0.758  973   S6'
0.666  973   S6'
0.757  953   S6'
0.755  923   S6'
0.663  923   S6'
0.753  818   S6'
0.796  973   S6'
0.763  973   S6'
0.796  923   S6'
0.762  923   S6'
0.8085 873   S6'
0.8015 873   S6'
0.855  873   S6'
0.818  873   S6'
0.915  813   S6'
0.8575 813   S6'
1      573   S6'
0.915  573   S6'
0.7627 1073  S6'
0.8048 1073  S6'

.99980 623   S1'
.99943 659   S1'
.99853 694   S1'
.99635 732   S1'
.99138 770   S1'
.98170 807   S1'
.965   839   S1'

BLOCKEND
