# Supplementary material for: Enthalpies of formation of Cd–Pr intermetallic compounds and thermodynamic assessment of the Cd–Pr system
Source: CALPHAD. 2014 Dec;47:56–62. doi: 10.1016/j.calphad.2014.06.005 (PMC4270480; doi:10.1016/j.calphad.2014.06.005)
Supplement: Supplementary file 4 — Supplementary data [file mmc4.zip › mmc4.tcm]

LOGFILE GENERATED ON PC/WINDOWS NT    DATE 2013- 8-21
                                                                                                                                                                                                                                                                 

go data
sw cdpr
def-el cd pr
l-s
CONSTITUENT
!@? continue
get
go poly
?
set-con
T=300 p=100000 x(cd)=0.5
l-c
s-c N=1
l-c
c-e
l-e
SCREEN
?
vxcs
!@? continue
?
s-a-v
1
x(Cd)
0
1
.025
s-a-v
2
T
200
1600
30
map
post
pl
SCREEN
set-lab
E
a-e-d
y
1
1
pl
SCREEN
@? continue
s-s-s x n
0
1
s-s-s y n
800
1300
a-e-d
y
1
1
pl
SCREEN
!@? continue
!s-s-s x n
!0.75
!0.85
!s-s-s y n
!1000
!1300
!a-e-d
!y
!1
!1
!pl
!SCREEN
@? continue
set-int
ex
