# Supplementary material for: Enthalpies of formation of Cd–Pr intermetallic compounds and thermodynamic assessment of the Cd–Pr system
Source: CALPHAD. 2014 Dec;47:56–62. doi: 10.1016/j.calphad.2014.06.005 (PMC4270480; doi:10.1016/j.calphad.2014.06.005)
Supplement: Supplementary file 5 — Supplementary data [file mmc5.zip]

Archive with 1 entries (1 files):
- mmc5.exp
