# Supplementary material for: Enthalpies of formation of Cd–Pr intermetallic compounds and thermodynamic assessment of the Cd–Pr system
Source: CALPHAD. 2014 Dec;47:56–62. doi: 10.1016/j.calphad.2014.06.005 (PMC4270480; doi:10.1016/j.calphad.2014.06.005)
Supplement: Supplementary file 5 — Supplementary data [file mmc5.zip › mmc5.exp]

PROLOG 1
DATASET 1
COLOR 1
LINETYPE 1
BLOCK X=C1; Y=C2;       GOC=C3,WAMS8;
FONT 1
$ X(CD), GMR bei 823K


.917   -11800  S1'
.857   -18800  S1'
.817   -23500  S1'
.804   -24800  S1'
.75    -28700  S1'
.667   -33800  S1'
.5     -35000  S1'

.917   -11224  S5'
.857   -18671  S5'

.917   -11150  S3'
.857   -18700  S3'
.817   -22984  S3'

BLOCKEND
