# Supplementary material for: Enthalpies of formation of Cd–Pr intermetallic compounds and thermodynamic assessment of the Cd–Pr system
Source: CALPHAD. 2014 Dec;47:56–62. doi: 10.1016/j.calphad.2014.06.005 (PMC4270480; doi:10.1016/j.calphad.2014.06.005)
Supplement: Supplementary file 6 — Supplementary data [file mmc6.zip › mmc6.tcm]

                                                                                             

go data
sw cdpr
def-el
cd pr
l-d
PHASES
!@?continue
get
go poly
set-con
T=823 x(cd)=0.5 p=100000 N=1
l-c
c-e
l-e
SCREEN
vxcs
!@?continue
set-ref-s
Cd
liq
*
1E5
set-ref-s
PR
dhcp
*
1E5
s-a-v
1
x(cd)
0
1
.01

save gmr-step y

step
normal

s-co x(cd)=.999
c-e
!@?
step
normal

post
s-d-a
x
mole_frac
cd
s-d-a
y
GMR
a-e-d
y
1
1
pl
SCREEN

set-int
ex
