# Supplementary material for: Enthalpies of formation of Cd–Pr intermetallic compounds and thermodynamic assessment of the Cd–Pr system
Source: CALPHAD. 2014 Dec;47:56–62. doi: 10.1016/j.calphad.2014.06.005 (PMC4270480; doi:10.1016/j.calphad.2014.06.005)
Supplement: Supplementary file 7 — Supplementary data [file mmc7.zip › mmc7.TDB]

$ Database file written 2013- 8-21
$ From database: PURE5                   
 ELEMENT /-   ELECTRON_GAS              0.0000E+00  0.0000E+00  0.0000E+00!
 ELEMENT VA   VACUUM                    0.0000E+00  0.0000E+00  0.0000E+00!
 ELEMENT CD   HCP_A3                    1.1241E+02  6.2509E+03  5.1798E+01!
 ELEMENT PR   DHCP                      1.4091E+02  0.0000E+00  0.0000E+00!
 
 
 FUNCTION GLIQCD     2.98150E+02  -955.025+89.209282*T-22.0442408*T*LN(T)
     -.006273908*T**2-6966*T**(-1);  4.00000E+02  Y
      +21716.884-371.046869*T+53.1313898*T*LN(T)-.115159917*T**2
     +2.8899781E-05*T**3-1271815*T**(-1);  5.94220E+02  Y
      -3252.303+138.251107*T-29.7064*T*LN(T);  1.60000E+03  N !
 FUNCTION GFCCCD     2.98150E+02  +GHSERCD#+892.3-.92*T;  1.60000E+03  N !
 FUNCTION GBCCCD     2.98150E+02  +GHSERCD#+1000;  1.60000E+03  N !
 FUNCTION GHSERCD    2.98150E+02  -7083.469+99.506198*T-22.0442408*T*LN(T)
     -.006273908*T**2-6966*T**(-1);  5.94220E+02  Y
      -20064.971+256.812233*T-45.1611543*T*LN(T)+.008832011*T**2
     -8.99604E-07*T**3+1241290*T**(-1);  1.50000E+03  Y
      -9027.489+148.20548*T-29.7064*T*LN(T);  1.60000E+03  N !
 FUNCTION GLIQPR     2.98150E+02  +3848.961-29.099465*T-4.7344931*T*LN(T)
     -.035119723*T**2+5.427467E-06*T**3-207406*T**(-1);  1.06800E+03  Y
      -10539.574+219.508805*T-42.9697*T*LN(T);  3.80000E+03  N !
 FUNCTION GBCCPR     2.98150E+02  -2863.651+28.274853*T-13.7470527*T*LN(T)
     -.02284377*T**2+3.542468E-06*T**3-87486*T**(-1);  1.06800E+03  Y
      -11985.919+188.657121*T-38.451*T*LN(T);  1.20400E+03  Y
      +953.224+100.826281*T-26.6824313*T*LN(T)-.004106833*T**2
     +1.76214E-07*T**3-2473024*T**(-1);  3.80000E+03  N !
 FUNCTION GHSERPR    2.98150E+02  -18803.379+356.587384*T-68.9176*T*LN(T)
     +.072929*T**2-2.5184333E-05*T**3+507385*T**(-1);  5.00000E+02  Y
      -7246.848+82.427384*T-22.8909*T*LN(T)-.00497126*T**2-1.22951E-06*T**3; 
      8.00000E+02  Y
      +95411.023-1073.55111*T+146.764*T*LN(T)-.1288205*T**2
     +1.5592233E-05*T**3-11588800*T**(-1);  1.06800E+03  Y
      -481663.131+4234.33311*T-606.120311*T*LN(T)+.305181506*T**2
     -3.0994702E-05*T**3+70926840*T**(-1);  1.20400E+03  Y
      -20014.678+227.685155*T-42.9697*T*LN(T);  3.80000E+03  N !
 FUNCTION UN_ASS 298.15 0; 300 N !
 
 TYPE_DEFINITION % SEQ *!
 DEFINE_SYSTEM_DEFAULT ELEMENT 2 !
 DEFAULT_COMMAND DEF_SYS_ELEMENT VA /- !


 PHASE LIQUID  %  1  1.0  !
    CONSTITUENT LIQUID  :CD,PR :  !

   PARAMETER G(LIQUID,CD;0)  2.98150E+02  +GLIQCD#;  1.60000E+03  N REF3 !
   PARAMETER G(LIQUID,PR;0)  2.98150E+02  +GLIQPR#;  3.80000E+03  N REF3 !
   PARAMETER G(LIQUID,CD,PR;0) 2.98150E+02  -132020+52*T;  1.60000E+03 N!
   PARAMETER G(LIQUID,CD,PR;1) 2.98150E+02  -27000+1*T;  1.60000E+03 N!
   PARAMETER G(LIQUID,CD,PR;2) 2.98150E+02 -2000+1*T;  1.60000E+03 N!


 TYPE_DEFINITION & GES A_P_D BCC_A2 MAGNETIC  -1.0    4.00000E-01 !
 PHASE BCC_A2  %&  2 1   3 !
    CONSTITUENT BCC_A2  :CD,PR : VA :  !

   PARAMETER G(BCC_A2,CD:VA;0)  2.98150E+02  +GBCCCD#;  1.60000E+03  N REF5 !
   PARAMETER G(BCC_A2,PR:VA;0)  2.98150E+02  +GBCCPR#;  3.80000E+03  N REF3 !
   PARAMETER G(BCC_A2,Cd,PR:VA;0)  2.98150E+02  -152571+68*T;  1.60000E+03 N!
   PARAMETER G(BCC_A2,Cd,PR:VA;1)  2.98150E+02  -54630+23*T;  1.60000E+03 N!


 PHASE BCT_A5  %  1  1.0  !
    CONSTITUENT BCT_A5  :CD :  !

   PARAMETER G(BCT_A5,CD;0)  2.98150E+02  +GHSERCD#+5000;  1.60000E+03  N 
  REF4 !


 PHASE DHCP  %  1  1.0  !
    CONSTITUENT DHCP  :CD,PR :  !

   PARAMETER G(DHCP,PR;0)  2.98150E+02  +GHSERPR#;  3.80000E+03  N REF1 !
   PARAMETER G(DHCP,CD;0)  2.98150E+02  5000+GHSERCD#;  1.60000E+03  N!
   PARAMETER G(DHCP,CD,PR;0)  2.98150E+02  -108290+60*T;  1.60000E+03  N!


 TYPE_DEFINITION ' GES A_P_D FCC_A1 MAGNETIC  -3.0    2.80000E-01 !
 PHASE FCC_A1  %'  2 1   1 !
    CONSTITUENT FCC_A1  :CD : VA :  !

   PARAMETER G(FCC_A1,CD:VA;0)  2.98150E+02  +GFCCCD#;  1.60000E+03  N REF3 !


 TYPE_DEFINITION ( GES A_P_D HCP_A3 MAGNETIC  -3.0    2.80000E-01 !
 PHASE HCP_A3  %(  2 1   .5 !
    CONSTITUENT HCP_A3  :CD : VA :  !

   PARAMETER G(HCP_A3,CD:VA;0)  2.98150E+02  +GHSERCD#;  1.60000E+03  N REF1 !


 PHASE RHOMBOHEDRAL_A10  %  1  1.0  !
    CONSTITUENT RHOMBOHEDRAL_A10  :CD :  !

   PARAMETER G(RHOMBOHEDRAL_A10,CD;0)  2.98150E+02  +GHSERCD#+800-.62*T;  
  1.60000E+03  N REF4 !


 PHASE TETRAGONAL_A6  %  1  1.0  !
    CONSTITUENT TETRAGONAL_A6  :CD :  !

   PARAMETER G(TETRAGONAL_A6,CD;0)  2.98150E+02  +GHSERCD#+892.3-.92*T;  
  1.60000E+03  N REF3 !

 PHASE CD11PR %&  2 .917   .083 !
    CONSTITUENT CD11PR  :CD : PR :  !

   PARAMETER G(CD11PR,CD:PR;0)  2.98150E+02 -15900 +3*T
   +.917*GHSERCD# +.083*GHSERPR#; 1.60000E+03   N!


 PHASE CD6PR %&  2 .857   .143 !
    CONSTITUENT CD6PR  :CD : PR :  !

   PARAMETER G(CD6PR,CD:PR;0)  2.98150E+02 -26502.7+6.6*T
   +.857*GHSERCD# +.143*GHSERPR#; 1.60000E+03   N!

 PHASE CD58PR13 %&  2 .817   .183 !
    CONSTITUENT CD58PR13  :CD : PR :  !

   PARAMETER G(CD58PR13,CD:PR;0)  2.98150E+02 -33366.4 +9.5*T
   +.817*GHSERCD# +.183*GHSERPR#; 1.60000E+03   N!

 PHASE CD45PR11 %&  2 .804   .196 !
    CONSTITUENT CD45PR11  :CD : PR :  !

   PARAMETER G(CD45PR11,CD:PR;0)  2.98150E+02 -34708.698 +10.126*T
   +.804*GHSERCD# +.196*GHSERPR#; 1.60000E+03   N!

 PHASE CD3PR %&  2 .75    .25 !
    CONSTITUENT CD3PR  :CD : PR :  !

   PARAMETER G(CD3PR,CD:PR;0)  2.98150E+02 -39827.2 +12.3*T
   +.75*GHSERCD# +.25*GHSERPR#; 1.60000E+03   N!

 PHASE CD2PR %&  2 .667   .333 !
    CONSTITUENT CD2PR  :CD : PR :  !

   PARAMETER G(CD2PR,CD:PR;0)  2.98150E+02  -45989.7 +14.2*T 
   +.667*GHSERCD# +.333*GHSERPR#; 1.60000E+03   N!

 PHASE CDPR %&  2 .5   .5 !
    CONSTITUENT CDPR  :CD, PR : PR :  !

   PARAMETER G(CDPR,CD:PR;0)  2.98150E+02 -47613.19 +15.7*T
   +.5*GHSERCD# +.5*GHSERPR#; 1.60000E+03   N!
   PARAMETER G(CDPR,PR:PR;0)  2.98150E+02 6180.5 +3*T
   +GHSERPR#; 1.60000E+03   N!
  

 LIST_OF_REFERENCES
 NUMBER  SOURCE
   REF3   'PURE3 - SGTE Pure Elements (Unary) Database (Version 3.0), 
         developed by SGTE (Scientific Group Thermodata Europe), 1991-1996, 
         and provided by TCSAB (Aug. 1996). '
   REF5   'PURE5 - SGTE Pure Elements (Unary) Database (Version 5.1), 
         developed by SGTE (Scientific Group Thermodata Europe), 1991-2010, 
         and provided by TCSAB (Jun. 2010). '
   REF1   'PURE1 - SGTE Pure Elements (Unary) Database (Version 1.0), 
         developed by SGTE (Scientific Group Thermodata Europe), 1991-1992, 
         and provided by TCSAB (Jan. 1991). Also in: Dinsdale A. (1991): 
         SGTE data for pure elements, Calphad, 15, 317-425.'
   REF4   'PURE4 - SGTE Pure Elements (Unary) Database (Version 4.6), 
         developed by SGTE (Scientific Group Thermodata Europe), 1991-2008, 
         and provided by TCSAB (Jan. 2008). '
  ! 
 
